# Supplementary material for: Treatment of distal radius fractures using a cemented K-wire frame
Source: BMC Musculoskelet Disord. 2022 Jun 20;23:591. doi: 10.1186/s12891-022-05550-z (PMC9208138; doi:10.1186/s12891-022-05550-z)
Supplement: Supplementary file 1 — Additional file 1. Patients’ preoperative and postoperative data. [file 12891_2022_5550_MOESM1_ESM.xlsx]

## Sheet: Sheet1
Patients’ preoperative and postoperative data.
Sex	age	dominant	cause	type	radius height preop	volar inclination preop	radial tilt preop	scaphoid-lunate space preop	ulnar viraince preop (mm)	step off preop	radius height postop	volar inclination postop	radial tilt postop	scaphoid-lunate space postop	ulnar viraince postop (mm)	step off postop	Time from injury to operation (day)	Operative time min	stitches	Bone healing (week)	wrist pain (VAS)	Follow-up (month)	Flexion (degree)	Extension (degree)	radial deviation (degree)	Ulnar deviation (degree)	Pronation (degree)	supnation (degree)
male	22		sports	A3	9.3	10	19.2	1.2	1		9	10	18.3	1.2	1.2		4	28		6	0	28	76	56	26	14	91	89
male	62	Right	trafic	A3	15.3	12.5	22	1.3	0.5		15.1	12.5	22	1.3	1.3		4	23		4	0	34	68	67	32	16	84	84
male	25		fall	A3	17.3	12	14	1.5	1.4		16	11.2	14	1.5	1.5		7	22		4	0	30	63	54	29	9	79	87
	36	Right	fall	B1	12	11.5	13.2	1.2	0		12	11.5	13.2	1.2	1.2		3	27		4	0	33	69	62	25	20	69	83
male	29		sports	A3	13.2	11	19.1	1.3	0.2		13	11	18.3	1.3	1.3		7	24		4	0	28	79	70	37	24	85	89
male	61		fall	B1	11.9	11.5	14.7	1.5	1		11.9	11.5	14.7	1.5	1.5		0	38		4	0	24	65	63	27	8	84	94
	35	Right	trafic	A2	7.5	12.4	15.3	1.4	0.7		7.5	12.4	15.3	1.4	1.4		8	18		8	0	30	63	56	26	24	69	85
male	33		fall	A3	9.5	11.4	14.3	1.3	0.5		9.5	11.4	14.3	1.3	1.3		0	28		4	0	27	68	68	31	9	93	87
	59	Right	sports	A3	8.8	10	15	1.2	0.4		8.8	10	15	1.2	1.2		8	38		4	0	30	64	72	29	7	73	84
	16		fall	A3	15	12.4	19.4	1.7	1		15	12.4	19.4	1.7	1.7		4	27		4	0	27	75	67	26	13	85	93
male	53	Right	trafic	A3	8.6	11.2	15.2	1.3	1.1		8.6	11	15.2	1.3	1.3		7	22		4	0	24	65	62	32	18	77	86
	51		other	B1	15.2	11	19.4	1.6	0.5		13.3	10	19.4	1.6	1.6		4	38		4	0	30	78	56	28	23	67	74
male	58		fall	A3	9.9	12.3	22	1.5	0		9.9	12.3	22	1.5	1.5		0	23		4	0	30	81	63	25	21	76	93
	60	Right	trafic	B1	8.5	12	15.3	1.2	0.7		8.5	12	15.3	1.2	1.2		8	35		4	0	33	61	68	29	20	82	87
	34	Right	fall	A3	11.7	12.3	14.6	1.7	1		10.8	12.3	14.6	1.7	1.7		3	19		4	0	26	68	60	30	15	72	86
male	61	Right	other	A3	13	12	13.5	1.6	0.7		13	12	13.5	1.6	1.6		4	31		6	0	24	79	54	28	22	84	92
male	37	Right	trafic	A3	8.3	10	17.5	1.6	0.5		8.3	10	17.5	1.6	1.6		7	36		4	2	29	80	63	32	13	69	77
	54		fall	B1	15.1	11.2	18.2	1.7	-0.3		17.4	11.2	18.2	1.7	1.7		0	20		4	0	30	65	66	29	25	89	84
male	35	Right	fall	A3	6.3	11.7	16.8	1.4	0		6.3	11.7	16.8	1.4	1.4		8	31		4	0	24	70	72	32	19	92	87
male	45	Right	fall	A2	8.1	11.2	22	1.6	1		8.1	11.2	22	1.6	1.6		4	33		4	0	26	70	63	31	21	75	77
	57	Right	trafic	A3	10.3	10.6	18.4	1.5	-0.5		10.3	9.4	18.4	1.5	1.5		8	38		8	0	33	82	66	26	23	82	81
male	38	Right	sports	A3	8.6	10.5	18.6	1.6	0		8.6	10.5	18.6	1.4	1.4		2	30		4	0	33	85	56	30	21	74	84
	23	Right	fall	A3	17.3	12	14	1.6	1		17.3	12	14	1.6	1.6		4	22		4	0	29	83	68	34	14	85	83
male	47		trafic	A2	18	11.6	18.2	1.5	1.3		18	11	18.2	1.5	1.5		3	37		6	0	33	86	71	29	17	70	87
	38	Right	fall	A3	15	10	18.5	1.7	0		15	10	18.5	1.7	1.7		0	23		4	0	24	64	68	28	8	84	85
	23		other	A3	10.9	12.4	22	1.4	0.5		10.9	12.4	22	1.4	1.4		4	19		4	0	27	77	71	35	24	88	89
male	53	Right	trafic	B1	14.5	11	25	1.6	0		14.5	11	25	1.5	1.5		2	23		4	9	28	81	59	26	25	92	84
	46	Right	fall	A3	8.3	11.2	18	1.4	1		8.3	11.2	18	1.4	1.4		7	30		4	6	26	66	54	25	10	72	77
	33	Right	fall	B1	12.9	12	19.3	1.5	0		12.9	12	19.3	1.5	1.5		6	29		4	0	27	71	53	33	20	79	87
male	37		fall	B1	15	12.5	23	1.3	-1		15	12.2	23	1.3	1.3		4	24		4	0	34	78	55	38	21	91	85
male	20		sports	A3	8.6	11	17	1.4	0.5		8.6	11	17	1.4	1.4		3	33		1	8	28	81	67	31	10	84	75
male	38	Right	fall	A3	12	13.5	19.6	1.6	0		12	13.5	19.6	1.6	1.6		0	22		4	0	29	77	71	30	9	72	89
	33		fall	B1	13.2	9	15.2	1.2	1		13.2	9.8	15.2	1.2	1.2		2	26		4	1	24	82	72	29	15	83	84
	54	Right	fall	B1	8.6	10	19.4	1.5	0		8.6	10	19.4	1.5	1.5		0	24		4	0	56	74	68	33	7	82	92
male	39		trafic	A3	8.3	12	26	1.4	-1		8.3	12	26	1.4	1.4		4	22		4	6	25	78	56	29	16	85	87
male	25	Right	fall	B1	12.3	10.5	24	1.7	0		12.1	10.5	24	1.6	1.6		4	26		4	0	33	64	55	34	25	79	76
	37		trafic	A2	12.3	11	22	1.4	0		11.9	11	22	1.4	1.4		2	23		4	1	28	79	72	30	11	83	84
male	52	Right	trafic	A3	17.2	12	14	1.2	0.5		17.2	12	14	1.2	1.2		4	35		4	2	24	64	52	30	17	84	86
male	33		fall	B1	15	10.5	18.6	1.5	0.2		15	10.5	18.6	1.5	1.5		2	26		6	0	25	85	70	25	25	78	75
	27		fall	A2	15.2	10.3	17.9	1.5	0		15.2	10.3	17.9	1.5	1.5		4	19		4	0	27	67	66	31	11	82	79
male	26	Right	trafic	B1	15.2	11	22	1.7	1		18.3	11	22	1.7	1.7		2	24		4	0	29	82	70	28	17	72	78
male	55	Right	fall	A3	14.6	9.7	18	1.4	0		14.6	9.7	18	1.4	1.4		10	34		6	0	29	78	54	28	16	88	75
	34		fall	A3	12.5	12.4	24	1.5	0		12.5	12.4	24	1.5	1.5		4	20		4	0	27	73	53	30	11	87	94
male	40	Right	sports	A2	9.3	12.5	22	1.4	0.5		9.3	12.5	22	1.4	1.4		12	19		4	2	25	67	70	26	26	80	84
male	64	Right	fall	A3	17.6	11.1	18	1.4	0.2		16.8	11.1	18	1.4	1.4		1	27		4	0	33	86	57	37	23	84	84
male	22		fall	B1	10.3	10	24	1.4	1		10.3	10	24	1.4	1.4		8	34		8	0	38	78	61	31	10	83	87
	33	Right	fall	B1	15	12	22	1.3	0.2		15	12	22	1.3	1.3		4	20		4	0	28	89	67	35	20	82	87
male	30		fall	A3	14.3	10.8	21.4	1.4	0.5		14.3	10.8	21.4	1.4	1.4		1	27		4	0	28	65	68	36	17	69	93
male	62	Right	fall	A3	8.3	12	19.3	1.4	0		8.3	12	19.3	1.4	1.4		5	27		4	0	29	71	60	26	22	77	86
	25		fall	B1	15.3	10	18	1.6	-0.7		14.6	10	18	1.6	1.6		4	24		4	0	24	70	71	30	12	68	77
	35		sports	A3	13.2	12.5	19.6	1.3	1		13.2	12.5	19.6	1.3	1.3		0	23		6	1	33	89	69	28	7	84	95
male	27	Right	fall	A3	7.3	11	14.6	1.2	0.3		7.3	11	14.6	1.2	1.2		2	39		4	0	28	80	59	30	11	92	87
male	55	Right	fall	B1	14	9	22	1.6	0.5		14	9	22	1.6	1.6		5	22		4	2	26	73	55	36	9	82	84
	22		fall	A3	14.5	11	19	1.7	0.3		14.5	11	19	1.7	1.7		4	26		4	0	33	81	53	34	24	85	78
	38		fall	A3	16	10.5	20.7	1.2	2		16	10.5	20.7	1.2	1.2		6	35		4	0	25	65	66	33	8	69	82
male	20		sports	A3	13.2	10.8	19.3	1.3	0		13.2	10.8	19.3	1.3	1.3		5	22		4	0	33	85	69	35	23	67	93
	32	Right	fall	B1	14	12.4	14.6	1.6	-0.5		14	12.3	14.6	1.6	1.6		0	38		4	0	29	86	68	27	11	94	86
	19	Right	fall	A3	18	11	20	1.7	0.5		18	11	20	1.7	1.7		1	22		4	0	28	79	69	29	7	83	85
male	35		fall	A2	7.6	9.5	19.6	1.2	0		7.6	9.5	19.6	1.2	1.2		11	19		4	0	29	82	58	28	23	70	84
male	30		fall	B1	15.8	12	20.4	1.7	0		15.2	12	20.4	1.7	1.7		4	15		4	0	25	80	53	35	8	76	92
	56		fall	B1	13.2	11.2	14.2	1.4	0.5		13.1	11.2	14.2	1.4	1.4		12	29		4	0	26	68	68	33	20	85	89
male	39	Right	fall	A3	14	10	21.3	1.3	0		14	10	21.3	1.3	1.3		4	20		4	0	28	88	72	29	24	72	92
	52		sports	A3	7.4	9	19	1.6	0		7.4	9	19	1.6	1.6		5	22		6	1	28	68	67	25	22	84	85
male	29		fall	B1	12	11	20.4	1.2	0		12	11	20.4	1.2	1.2		1	22		4	0	33	83	70	34	18	70	87
male	21		trafic	A3	14	11.5	21.5	1.7	1		14	11.5	21.5	1.7	1.7		6	27		4	0	28	87	66	28	19	78	74
male	17	Right	fall	A3	17	11	20.1	1.4	0.8		17	11	20.1	1.4	1.4		11	26		4	2	26	67	61	37	21	85	92
	37		fall	A3	16	10	14	1.5	0		16	10	14	1.5	1.5		0	19		4	0	32	89	72	35	24	68	83
male	28		fall	A2	13.2	11.8	18.6	1.5	0.6		13	11.8	18.6	1.5	1.5		5	31		4	0	29	68	52	36	22	70	78
	37	Right	fall	A3	7.6	11	21.3	1.6	0		7.6	11	21.3	1.5	1.5		1	33		4	0	24	65	68	30	20	72	88
male	63	Right	fall	A3	16.3	12.5	17.6	1.4	0.3		16.3	12.1	17.6	1.4	1.4		7	20		4	0	28	68	59	29	21	82	84
male	29		fall	A3	15.3	11	21.5	1.6	0.3		15.1	11	21.5	1.6	1.6		10	34		8	1	30	82	70	32	11	68	78
male	44		sports	A3	11	11.7	18.6	1.5	0		11	11.7	18.6	1.5	1.5		3	32		4	0	33	69	68	25	7	84	86
male	54	Right	fall	B1	15.5	10	15.3	1.5	1		15.3	10	15.3	1.5	1.5		3	33		4	0	27	85	68	35	21	85	91
male	35		fall	A3	13	11.4	21.6	1.7	0		13	11.4	21.6	1.7	1.7		0	23		6	1	27	67	72	34	22	90	88
	35	Right	trafic	A3	15.4	11	14.9	1.2	0.3		15.4	11	14.9	1.2	1.2		2	22		8	0	28	73	67	30	18	83	84
male	60		fall	A2	7.6	11.5	14	1.6	0.2		7.6	11.5	14	1.6	1.6		0	36		4	0	33	80	53	26	7	91	92
male	34	Right	fall	B1	14.6	11	15.3	1.4	0		13.6	11	15.3	1.4	1.4		5	24		4	0	30	75	68	32	15	69	93
male	42		sports	B1	8.3	11.6	21.7	1.6	0.3		8.3	11.6	21.7	1.6	1.6		5	25		4	0	28	72	60	30	10	72	85
